# Supplementary material for: Antidiabetic Drugs Can Reduce the Harmful Impact of Chronic Smoking on Post-Traumatic Brain Injuries
Source: Int J Mol Sci. 2023 Mar 25;24(7):6219. doi: 10.3390/ijms24076219 (PMC10093862; doi:10.3390/ijms24076219)
Supplement: Supplementary file 1 [file ijms-24-06219-s001.zip]

Archive with 1 entries (1 files):
- ijms-2291755-supplementary.pdf
